# Supplementary material for: A Network Biology Approach to Denitrification in Pseudomonas aeruginosa
Source: PLoS One. 2015 Feb 23;10(2):e0118235. doi: 10.1371/journal.pone.0118235 (PMC4338189; doi:10.1371/journal.pone.0118235)
Supplement: S1 Table — Information in the table was obtained from [43–47] (XLS) [file pone.0118235.s001.xls]

## Sheet: Sheet1
Table S1: Discretization of external parameters and nitrogen oxides
	Low	High
O2	< 0.125 mM	>= 0.4 mM
PO4	< 0.01 mM	> 0.9 mM
NO3	< 0.1 mM	> 14.0 mM
NO2	< 0.2 mM	> 2.0 mM
NO	< 0.1 mM	> 1.0 mM
N2O	< 0.5 mM	> 5.0 mM
