# Supplementary material for: A Network Biology Approach to Denitrification in Pseudomonas aeruginosa
Source: PLoS One. 2015 Feb 23;10(2):e0118235. doi: 10.1371/journal.pone.0118235 (PMC4338189; doi:10.1371/journal.pone.0118235)
Supplement: S2 Table — (XLS) [file pone.0118235.s002.xls]

## Sheet: Sheet1
Table S2: Transition table of Dnr
Dnr is a ternary variable and regulated by PmrA, Anr and NarXL. Dnr's current state, Dnr(t), is also included its own transition table in order to prevent jumps between the low (0) state and the high (2) state at the next time step, Dnr(t+1). Recall that the update rule for Dnr is MIN(Anr, MAX(NarXL, NOT(PmrA)) but in a few cases, the transition table needs to be modified for sake of biological c…
PmrA (t)	Anr (t)	NarXL (t)	Dnr (t)	Dnr (t+1)
x3(t)	x4(t)	x5(t)	x6(t)	x6(t+1)
0	0	0	0	0
0	0	0	1	0
0	0	0	2	1
0	0	1	0	0
0	0	1	1	0
0	0	1	2	1
0	1	0	0	1
0	1	0	1	1
0	1	0	2	1
0	1	1	0	1
0	1	1	1	2
0	1	1	2	2
1	0	0	0	0
1	0	0	1	0
1	0	0	2	1
1	0	1	0	0
1	0	1	1	0
1	0	1	2	1
1	1	0	0	1
1	1	0	1	1
1	1	0	2	1
1	1	1	0	1
1	1	1	1	1
1	1	1	2	1
