# Supplementary material for: A Network Biology Approach to Denitrification in Pseudomonas aeruginosa
Source: PLoS One. 2015 Feb 23;10(2):e0118235. doi: 10.1371/journal.pone.0118235 (PMC4338189; doi:10.1371/journal.pone.0118235)
Supplement: S4 Table — (XLS) [file pone.0118235.s004.xls]

## Sheet: Sheet1
Table S4: Transition table of nar
nar is a ternary variable and regulated by NarXL, Dnr and NO. nar's current state, nar(t), is also included its own transition table in order to prevent jumps between the low (0) state and the high (2) state at the next time step, nar(t+1). Recall that the update rule for nar is MIN(NarXL, MIN(Dnr, NO)) but in a few cases, the transition table needs to be modified for sake of biological consisten…
NarXL (t)	Dnr (t)	NO (t)	nar (t)	nar (t+1)
x5(t)	x6(t)	x13(t)	x8(t)	x8(t+1)
0	0	0	0	0
0	0	0	1	0
0	0	0	2	1
0	0	1	0	0
0	0	1	1	0
0	0	1	2	1
0	0	2	0	0
0	0	2	1	0
0	0	2	2	1
0	1	0	0	0
0	1	0	1	0
0	1	0	2	1
0	1	1	0	0
0	1	1	1	0
0	1	1	2	1
0	1	2	0	0
0	1	2	1	0
0	1	2	2	1
0	2	0	0	0
0	2	0	1	0
0	2	0	2	1
0	2	1	0	0
0	2	1	1	0
0	2	1	2	1
0	2	2	0	1
0	2	2	1	1
0	2	2	2	1
1	0	0	0	1
1	0	0	1	1
1	0	0	2	1
1	0	1	0	1
1	0	1	1	1
1	0	1	2	1
1	0	2	0	1
1	0	2	1	1
1	0	2	2	1
1	1	0	0	1
1	1	0	1	1
1	1	0	2	1
1	1	1	0	1
1	1	1	1	2
1	1	1	2	2
1	1	2	0	1
1	1	2	1	2
1	1	2	2	2
1	2	0	0	1
1	2	0	1	1
1	2	0	2	1
1	2	1	0	1
1	2	1	1	2
1	2	1	2	2
1	2	2	0	1
1	2	2	1	2
1	2	2	2	2
