# Supplementary material for: A Network Biology Approach to Denitrification in Pseudomonas aeruginosa
Source: PLoS One. 2015 Feb 23;10(2):e0118235. doi: 10.1371/journal.pone.0118235 (PMC4338189; doi:10.1371/journal.pone.0118235)
Supplement: S5 Table — (XLS) [file pone.0118235.s005.xls]

## Sheet: Sheet1
Table S5: Transition table of NO2
NO2 is a ternary variable and regulated by NO3 and nar. NO2's current state, NO2(t), is also included its own transition table in order to prevent jumps between the low (0) state and the high (2) state at the next time step, NO2(t+1). Recall that the update rule for NO2 is MIN(NO3, nar) but in a few cases, the transition table needs to be modified for sake of biological consistency. These cases a…
NO3 (t)	nar (t)	NO2 (t)	NO2 (t+1)
NO3(t)	x8(t)	x12(t)	x12(t+1)
0	0	0	0
0	0	1	0
0	0	2	1
0	1	0	0
0	1	1	0
0	1	2	1
0	2	0	0
0	2	1	0
0	2	2	1
1	0	0	0
1	0	1	0
1	0	2	1
1	1	0	1
1	1	1	1
1	1	2	1
1	2	0	1
1	2	1	2
1	2	2	2
